# Supplementary material for: Characteristics and variation of fecal bacterial communities and functions in isolated systolic and diastolic hypertensive patients
Source: BMC Microbiol. 2021 Apr 26;21:128. doi: 10.1186/s12866-021-02195-1 (PMC8077764; doi:10.1186/s12866-021-02195-1)
Supplement: Supplementary file 1 — Additional file 1: Table S1. Data production of fecal samples in control, ISH and IDH. [file 12866_2021_2195_MOESM1_ESM.xlsx]

## Sheet: Additional Table Legends
Table S1	Data production of fecal samples in control, ISH and IDH.

## Sheet: Table S1
Stage	Data production								Single-sample assembly			Gene prediction			Mapping to reference set
	Sample ID	Insert size (bp)	Read length (bp)	# of reads	Raw data (Gb)	Clean data (Gb)	High quality data (Gb)	Human DNA (%)	# of contigs	N50 length (bp)	Total length (Mb)	# of ORFs	Average length (bp)	% of complete ORFs	gene catalogue (%)
Control	con1	300	125	43707454	5.46343	5.34429	5.3437	0.0110398	35165	1886	51527240	64653	724.86	42.32	69.41
	con2	300	125	44202582	5.52532	5.40867	5.40786	0.014976	47309	3643	99135086	111974	803.34	53.2	74.29
	con3	300	125	41048028	5.131	4.91115	4.91102	0.00264704	22600	3219	38658914	46273	757.79	49.07	65.86
	con4	300	125	42199360	5.27492	5.04404	5.04298	0.0210149	55095	2669	96066032	113264	772.47	48.2	69.31
	con5	300	125	44542964	5.56787	5.3868	5.38626	0.0100245	55260	1724	76999643	97886	717.59	38.91	68.88
	con6	300	125	42488754	5.31109	5.20207	5.20194	0.00249901	35668	3872	74771237	85310	790.41	53.25	70.15
	con7	300	125	43371340	5.42142	5.17866	5.17608	0.0498198	29875	1954	44020246	54292	739.22	41.42	70.17
	con8	300	125	41851404	5.23143	5.1264	5.12288	0.0686642	41901	1843	60738850	74232	751.44	40.11	68.54
	con9	300	125	46486348	5.81079	5.60986	5.60806	0.0320864	23560	2048	36298149	43919	755.89	43.72	72.68
	con10	300	125	43626438	5.4533	5.18813	5.18806	0.00134923	40623	2403	67314299	78710	785.7	46.11	69.24
	con11	300	125	42109076	5.26363	5.00454	4.98744	0.34169	13894	3634	28083803	31639	798.86	54.34	67.22
	con12	300	125	50341382	6.29267	6.24931	6.24626	0.0488054	30027	2058	45954444	59102	699.81	41.64	62.98
	con13	300	125	45029316	5.62866	5.52533	5.52488	0.00814431	43579	2049	67773705	84644	729.24	41.92	65.74
	con14	300	125	55567780	6.94597	6.6096	6.60928	0.00484144	58032	2573	100893465	121134	756.33	45.17	67.49
	con15	300	125	56872556	7.10907	6.91028	6.9099	0.00549905	33675	1526	43260421	56075	714.55	34.59	67.96
ISH	ISH1	300	125	59361334	7.42017	7.04049	7.03528	0.0740005	35026	3228	65581424	74700	799.18	51.6	72.96
	ISH2	300	125	78799058	9.84988	6.47729	6.47404	0.0501753	56500	2319	94834155	111838	778.24	45.25	66.59
	ISH3	300	125	47990094	5.99876	5.65515	5.65436	0.0139696	41989	3241	78893785	91994	781.49	50.96	64.08
	ISH4	300	125	42002072	5.25026	5.01015	5.00756	0.0516951	14959	2307	23099704	29075	706.76	43.89	67.67
	ISH5	300	125	56844244	7.10553	5.00856	4.99806	0.209641	22579	1868	32977631	40112	754.35	41.23	64.73
	ISH6	300	125	41914566	5.23932	5.18584	5.18506	0.015041	19755	3255	36967420	43861	748.44	49.76	62.03
	ISH7	300	125	49030682	6.12884	5.31008	5.30312	0.131071	22000	1463	27550247	33778	745.14	33.89	64.1
	ISH8	300	125	60116856	7.51461	6.35033	6.34986	0.00740119	16020	3485	30601520	35297	773.76	52.23	64.65
	ISH9	300	125	44714124	5.58927	5.26894	5.22882	0.761443	23104	1679	31993768	40725	705.15	37.62	61.84
	ISH10	300	125	60263726	7.53297	6.49183	6.48234	0.146184	35525	1836	51516825	61929	767.88	41.89	70.24
	ISH11	300	125	44383870	5.54798	5.27505	5.26206	0.246254	35766	1511	46268722	61714	675.47	38.06	65.31
	ISH12	300	125	42831442	5.35393	5.27189	5.27062	0.02409	64184	4554	149111652	164649	819.02	56.85	70.71
	ISH13	300	125	43384210	5.42303	4.90535	4.9031	0.0458683	29886	2187	47169366	56574	754.23	43.12	66.71
	ISH14	300	125	46259514	5.78244	5.04177	4.99354	0.956608	29473	2083	46063026	52332	816.4	41	72.7
IDH	IDH1	300	125	50847940	6.35599	5.15451	5.11982	0.673003	8140	3110	13813010	16091	774.11	48.69	70.95
	IDH2	300	125	45819706	5.72746	5.48088	5.47772	0.057655	19625	2586	32407260	38671	760.54	46.29	69.51
	IDH3	300	125	45665378	5.70817	5.01336	5.01146	0.0378987	11885	2757	21573106	24457	795.92	49.72	65.95
	IDH4	300	125	42614210	5.32678	5.13009	5.12922	0.0169588	43097	1700	58961046	75320	713.57	38.77	63.55
	IDH5	300	125	48256398	6.03205	5.15123	5.14918	0.0397963	14827	1596	19797799	24032	756.9	37.52	64.66
	IDH6	300	125	48257670	6.03221	5.11054	5.10786	0.0524406	35974	2176	56705447	67237	773.73	43.53	70.88
	IDH7	300	125	71599168	8.9499	6.59416	6.56494	0.443119	19008	2821	34106796	39403	788.71	47.6	76.56
	IDH8	300	125	54278368	6.7848	6.39549	6.3881	0.11555	29851	1878	43130429	53356	736.45	39.82	74.61
	IDH9	300	125	55986034	6.99825	6.59071	6.52086	1.05983	7280	6735	18885689	18273	944.61	58.94	76.37
	IDH10	300	125	46252594	5.78157	5.66273	5.6616	0.019955	8301	5048	17911813	20611	770.93	57.41	65.29
	IDH11	300	125	46456842	5.80711	5.75855	5.75814	0.00711985	9685	18718	31171475	32751	848.82	67.61	73.97
